# Supplementary material for: A genome-wide SNP-based genetic map and QTL mapping for agronomic traits in Chinese cabbage
Source: Sci Rep. 2017 Apr 18;7:46305. doi: 10.1038/srep46305 (PMC5394690; doi:10.1038/srep46305)
Supplement: Supplementary Dataset 2 [file srep46305-s2.xls]

## Sheet: Suppl Table 1
A genome-wide SNP-based genetic map and QTL mapping for agronomic traits in Chinese cabbage
Li Huang, Yafei Yang, Fang Zhang, Jiashu Cao
Tabel S1. Correlation coefficient among 16 traits in the F2 pupulation of Chinese cabbage
Traits	PH	PD1	PD2	LL	LWh	PL	PW	PLL	LWg	LS	CLC	LC	LCL*	LCa*	LCb*	CC	PC	H	BL
PH	1
PD1	0.46**	1
PD2	0.39**	0.87**	1
LL	0.58**	0.66**	0.64**	1
LWh	0.58**	0.59**	0.56**	0.73**	1
PL	0.47**	0.46**	0.42**	0.68**	0.40**	1
PW	0.39**	0.45**	0.48**	0.45**	0.57**	0.24**	1
PLL	0.04	0.24**	0.19*	0.18	0	0.27**	0.17	1
LWg	-0.13	0.08	0.01	0.06	-0.07	0.11	0.04	0.67**	1
LS	0.1	0.09	0.16	0.30**	0.37**	0.15	0.24**	-0.05	0.1	1
CLC	-0.21*	-0.05	-0.04	-0.29**	-0.35**	-0.19*	-0.09	0.01	-0.06	-0.40**	1
LC	0.07	0.16	0.20*	-0.03	0.03	-0.04	0.14	-0.21*	-0.31**	-0.01	0.49**	1
LCL*	0.03	0.08	0.04	0.1	0.1	0.04	-0.05	0.14	0.22*	-0.17	-0.28**	-0.54**	1
LCa*	0.11	0.22*	-0.25**	0.07	0.04	0.04	0.22*	-0.07	-0.21*	-0.04	0.43**	0.67**	-0.59**	1
LCb*	-0.08	-0.09	-0.09	-0.01	-0.01	0.02	-0.18	0.15	0.22*	-0.07	-0.41**	-0.66**	0.83**	-0.82**	1
CC	0.29**	0.18	0.17	0.35**	0.44**	0.16	0.22**	-0.03	0.03	0.41**	-0.69**	-0.30**	0.1	-0.17	0.19*	1
PC	0.30**	0.20*	0.25**	0.33**	0.27**	0.27**	0.24**	0.07	0.03	0.28**	-0.25**	-0.15	0.07	-0.16	0.12	0.29**	1
H	0.29**	-0.05	-0.05	0.23*	0.36**	0.07	0.23*	-0.06	-0.03	0.39**	-0.48**	-0.19*	-0.02	-0.11	-0.03	0.36**	0.18*	1
BL	-0.15	0.09	0.06	-0.08	-0.15	0.03	-0.19*	0.05	-0.14	-0.38**	0.14	0.05	0.09	-0.03	0.1	-0.28**	-0.1	-0.19*	1
Note: **and*mean significant difference at levels 0.01 and 0.05 respectively.
PH, Plant Height; PD1, Plant Diameter 1; PD2, Plant Diameter 2; LL, Leaf Length; LWh, Leaf Width; PL, Petiole Length; PW, Petiole Width; PLL, Petiole With Leaf Length; LWg, Leaf Wing; LS, Leaf Shrink; CLC, Core Leaf Color; LC, Leaf Color; CC, inner and outer leaf Color Contrast; PC, Petiole Color; H Heading; BL, Bolt Length.

## Sheet: Suppl Table 2
A genome-wide SNP-based genetic map and QTL mapping for agronomic traits in Chinese cabbage
Li Huang, Yafei Yang, Fang Zhang, Jiashu Cao
Table S2. Sequencing data output statistic of parents
Sample	Raw reads	Raw base	Clean base	Error rate	Q20	Q30	GC
		（bp）	（bp）	（%）	（%）	（%）	（%）
1	3062548	612509600	563264200	0.02;0.03	98.52;96.95	94.69;92.24	39.86;38.78
2	3457229	691445800	630631200	0.02;0.03	98.52;97.02	94.72;92.44	40.11;38.87
3	3397584	679516800	624730000	0.02;0.03	98.50;96.90	94.65;92.18	40.14;38.94
4	3135081	627016200	561805000	0.02;0.03	98.51;97.07	94.76;92.55	39.51;38.40
5	3056546	611309200	545702800	0.03;0.03	98.47;96.89	94.65;92.21	39.99;38.80
6	3553032	710606400	630049200	0.02;0.03	98.51;96.98	94.78;92.38	39.40;38.36
7	3780474	756094800	702476400	0.02;0.03	98.53;96.97	94.72;92.28	39.91;38.76
8	3472917	694583400	670706200	0.03;0.03	97.85;96.46	92.83;91.11	36.12;35.73
9	3768435	753687000	686982600	0.02;0.03	98.51;96.96	94.70;92.29	39.67;38.59
10	4686443	937288600	881029000	0.03;0.03	97.91;96.32	93.39;91.17	38.12;37.33
11	5057807	1011561400	918636800	0.03;0.04	97.15;95.53	92.49;90.37	38.48;37.72
12	3487103	697420600	634720000	0.03;0.03	98.33;96.47	94.09;91.24	39.07;38.06
13	3014224	602844800	582648600	0.03;0.03	97.84;96.68	92.86;91.57	35.55;35.17
14	4307160	861432000	805083200	0.03;0.03	97.89;96.43	93.46;91.51	38.36;37.52
15	3875453	775090600	716217600	0.03;0.03	98.30;96.50	93.97;91.21	39.15;38.18
16	3836838	767367600	707077200	0.03;0.03	98.34;96.55	94.07;91.32	39.26;38.26
17	3509728	701945600	650563000	0.02;0.03	98.52;96.97	94.72;92.28	39.59;38.55
18	3005664	601132800	559568200	0.03;0.03	98.33;96.45	94.03;91.14	39.52;38.46
19	4802388	960477600	906141000	0.03;0.03	97.87;96.19	93.06;90.75	38.02;37.28
20	4557290	911458000	833704200	0.03;0.03	98.48;96.93	94.62;92.22	40.18;39.13
21	4301085	860217000	796762600	0.03;0.03	98.36;97.20	94.22;92.52	39.08;38.14
22	3078599	615719800	558927800	0.03;0.03	98.41;97.33	94.40;92.85	38.83;37.89
23	3546097	709219400	664030000	0.03;0.03	98.40;97.23	94.32;92.58	39.31;38.38
24	3510206	702041200	652045600	0.02;0.03	98.45;97.39	94.48;92.96	38.71;37.85
25	5648703	1129740600	1043105400	0.03;0.03	98.06;96.61	93.26;91.20	39.24;38.26
26	3574533	714906600	648510400	0.03;0.03	98.05;96.61	93.32;91.23	38.84;37.94
27	4290250	858050000	798122600	0.03;0.03	98.39;97.21	94.27;92.55	39.60;38.60
28	3260237	652047400	597169800	0.03;0.03	98.38;97.17	94.29;92.49	39.30;38.35
29	3386495	677299000	604698600	0.03;0.03	98.27;97.05	93.95;92.15	40.92;39.89
30	3282234	656446800	609008200	0.03;0.03	98.33;96.49	94.04;91.21	39.42;38.39
31	4103316	820663200	754869200	0.03;0.03	98.50;96.89	94.64;92.13	40.08;38.96
32	4910994	982198800	893102200	0.03;0.03	98.39;97.28	94.36;92.73	39.11;38.19
33	3198839	639767800	593090400	0.03;0.03	98.07;96.65	93.32;91.28	39.35;38.34
34	4572848	914569600	852801400	0.03;0.03	98.07;96.61	93.28;91.17	39.33;38.35
35	4306453	861290600	797366600	0.03;0.03	98.41;97.34	94.39;92.84	39.12;38.12
36	4559733	911946600	846094000	0.03;0.03	98.42;97.40	94.39;92.93	38.89;37.94
37	4931978	986395600	919106600	0.03;0.03	98.05;96.58	93.22;91.11	39.66;38.57
38	3387138	677427600	624056600	0.03;0.03	98.32;96.45	94.01;91.17	39.45;38.34
39	4605170	921034000	853379000	0.03;0.03	98.06;96.68	93.33;91.36	39.02;38.13
40	6064595	1212919000	1136817200	0.03;0.03	98.10;96.82	93.40;91.60	39.03;38.04
41	5218054	1043610800	968815000	0.03;0.03	98.36;97.12	94.18;92.37	40.00;38.90
42	3405479	681095800	623194800	0.03;0.03	98.05;96.60	93.27;91.21	39.41;38.36
43	3794135	758827000	697599400	0.03;0.03	98.06;96.55	93.30;91.09	39.25;38.23
44	4032814	806562800	729017600	0.03;0.03	98.02;96.51	93.24;91.05	39.29;38.29
45	3388604	677720800	651944000	0.03;0.03	97.78;96.44	92.63;91.06	36.54;36.05
46	4358318	871663600	812184600	0.03;0.03	97.36;96.11	92.43;90.81	37.91;37.19
47	3342947	668589400	608443800	0.03;0.03	98.32;96.53	94.05;91.33	39.59;38.47
48	3559702	711940400	632702800	0.03;0.03	98.06;96.61	93.36;91.29	39.09;38.04
49	3599772	719954400	638337600	0.03;0.03	98.04;96.62	93.32;91.31	39.18;38.14
50	5021630	1004326000	943793800	0.03;0.03	98.10;97.00	93.42;91.87	39.21;38.32
51	3161814	632362800	582773600	0.03;0.03	98.32;96.52	94.04;91.32	39.53;38.42
52	5425542	1085108400	1020367600	0.03;0.03	98.08;96.63	93.34;91.21	39.14;38.16
53	3606264	721252800	659561000	0.03;0.03	98.31;97.13	94.10;92.39	39.90;38.80
54	6486118	1297223600	1202775800	0.03;0.03	98.37;97.22	94.25;92.57	39.48;38.55
55	4524566	904913200	839928400	0.03;0.03	98.07;96.82	93.32;91.55	39.64;38.65
56	4589517	917903400	848200400	0.03;0.03	98.08;96.93	93.39;91.77	39.22;38.29
57	5484561	1096912200	1029485200	0.03;0.03	98.39;97.29	94.26;92.68	39.73;38.68
58	4011981	802396200	743370400	0.03;0.03	98.38;97.18	94.25;92.48	39.61;38.57
59	5440128	1088025600	1013023600	0.03;0.03	98.03;96.54	93.18;91.01	39.09;38.18
60	4234316	846863200	782979200	0.03;0.03	97.32;96.04	92.43;90.80	37.87;37.12
61	3849083	769816600	722582200	0.03;0.03	98.13;96.96	93.49;91.83	39.02;38.14
62	4944423	988884600	923005800	0.03;0.03	98.05;96.85	93.25;91.57	39.25;38.33
63	4584608	916921600	856089400	0.03;0.03	98.06;96.84	93.28;91.58	39.69;38.70
64	3664554	732910800	690019000	0.03;0.03	97.80;96.52	92.90;91.19	38.25;37.45
65	3370806	674161200	626790000	0.03;0.03	98.12;97.04	93.45;91.99	39.24;38.24
66	3614640	722928000	676015200	0.03;0.03	98.09;96.91	93.39;91.69	39.12;38.21
67	3083104	616620800	573260800	0.03;0.03	98.07;96.85	93.33;91.61	39.38;38.41
68	3310411	662082200	615782400	0.03;0.03	98.07;96.90	93.30;91.71	39.80;38.76
69	3313309	662661800	602545400	0.03;0.03	98.08;96.97	93.42;91.88	39.19;38.27
70	3840871	768174200	714255600	0.03;0.03	98.13;97.03	93.53;92.01	38.86;37.94
71	4065489	813097800	760000600	0.03;0.03	98.11;96.95	93.43;91.80	39.04;38.14
72	3748770	749754000	701410600	0.03;0.03	98.11;96.89	93.44;91.69	39.17;38.25
73	4046465	809293000	745746200	0.03;0.03	98.07;96.87	93.33;91.63	39.33;38.37
74	7802165	1560433000	1456076800	0.03;0.03	98.08;96.89	93.34;91.66	39.28;38.30
75	3421200	684240000	629384200	0.03;0.03	98.05;96.96	93.29;91.81	39.33;38.36
76	4302394	860478800	778753200	0.03;0.03	98.37;97.32	94.33;92.83	39.18;38.14
77	3647584	729516800	644177400	0.03;0.03	98.37;97.20	94.36;92.62	38.96;37.94
78	3320253	664050600	618081600	0.02;0.03	98.44;97.34	94.48;92.84	38.60;37.66
79	3787198	757439600	678894200	0.03;0.03	98.38;97.20	94.33;92.58	38.91;38.03
80	3976063	795212600	728989400	0.03;0.03	98.36;97.16	94.19;92.41	40.20;39.11
81	4518384	903676800	832268600	0.03;0.03	98.31;96.51	94.03;91.26	39.31;38.31
82	5541484	1108296800	1029351000	0.03;0.03	98.07;96.58	93.31;91.27	39.53;38.47
83	4469655	893931000	803181600	0.03;0.03	98.07;96.60	93.42;91.38	38.93;37.92
84	3660669	732133800	708298600	0.03;0.03	97.85;96.65	92.86;91.50	35.79;35.44
85	6882535	1376507000	1281684000	0.03;0.03	98.09;96.56	93.36;91.20	39.05;38.07
86	3758231	751646200	693656000	0.03;0.03	98.14;96.75	93.59;91.63	38.47;37.62
87	5571784	1114356800	1023077000	0.03;0.03	98.07;96.50	93.33;91.11	39.14;38.13
88	6818792	1363758400	1267058400	0.03;0.03	98.05;96.48	93.28;91.04	39.32;38.28
89	3507615	701523000	650492400	0.02;0.03	98.52;96.87	94.70;92.11	40.08;38.98
90	5576416	1115283200	1035144600	0.03;0.03	98.03;96.55	93.25;91.17	39.07;38.10
91	3447268	689453600	639216000	0.03;0.03	98.36;96.56	94.16;91.36	38.72;37.80
92	4329562	865912400	797083200	0.03;0.03	98.32;96.45	94.02;91.13	39.26;38.30
93	3788506	757701200	694075400	0.03;0.03	98.29;96.56	93.96;91.27	39.61;38.68
94	3748190	749638000	691843400	0.03;0.03	98.27;96.41	93.88;91.04	39.49;38.40
95	3916993	783398600	709894400	0.02;0.03	98.50;96.84	94.66;92.08	40.17;38.97
96	6011710	1202342000	1114240400	0.02;0.03	98.51;96.91	94.67;92.17	39.90;38.82
97	3378535	675707000	617914000	0.03;0.03	98.46;96.85	94.56;92.06	39.89;38.79
98	4672540	934508000	845712200	0.03;0.03	98.29;96.48	94.01;91.21	39.21;38.29
99	5334826	1066965200	997470800	0.03;0.03	98.32;96.57	94.02;91.35	39.51;38.45
100	2887014	577402800	555240200	0.03;0.03	97.78;96.43	92.71;91.09	36.38;35.90
101	4619062	923812400	860404200	0.03;0.03	98.08;96.62	93.36;91.25	39.17;38.12
102	4619493	923898600	858672200	0.03;0.03	98.07;96.53	93.33;91.15	39.33;38.32
103	4276219	855243800	790677800	0.03;0.03	98.08;96.67	93.31;91.32	39.27;38.21
104	4118374	823674800	771859600	0.03;0.03	97.63;96.20	92.70;90.82	37.38;36.71
105	5238090	1047618000	968656800	0.03;0.03	98.06;96.55	93.25;91.07	39.54;38.46
106	4632855	926571000	858048600	0.02;0.03	98.51;97.02	94.68;92.38	40.09;38.93
107	2955425	591085000	536179600	0.03;0.03	98.05;96.58	93.32;91.19	38.89;37.92
108	3601649	720329800	662277400	0.03;0.03	98.30;96.36	93.93;90.97	39.93;38.79
109	3622883	724576600	662496200	0.03;0.03	98.00;96.50	93.14;91.01	39.33;38.29
110	3535846	707169200	644888400	0.03;0.04	96.86;95.53	92.03;90.44	37.47;36.81
111	3045741	609148200	587778200	0.03;0.03	97.83;96.47	92.78;91.13	36.25;35.81
112	3207708	641541600	619440600	0.03;0.03	97.75;96.44	92.58;91.04	36.33;35.85
113	4796612	959322400	871689200	0.03;0.03	98.04;96.52	93.29;91.19	39.32;38.27
114	4844866	968973200	874880000	0.03;0.04	96.83;95.07	91.72;89.45	37.91;37.29
115	4231179	846235800	789120600	0.03;0.03	97.54;95.93	92.52;90.39	38.17;37.35
116	4587220	917444000	849771800	0.03;0.03	98.05;96.43	93.25;90.98	39.78;38.67
117	3048877	609775400	549544600	0.03;0.03	97.99;96.36	93.14;90.87	39.59;38.51
118	2433508	486701600	468097600	0.03;0.03	97.80;96.44	92.71;91.07	36.27;35.80
119	2281631	456326200	439723400	0.03;0.03	97.80;96.43	92.70;91.05	36.33;35.89
120	4143183	828636600	776063400	0.03;0.03	97.66;96.10	92.65;90.62	38.08;37.32
121	13170599	2600000000	2400000000	0.03; 0.03	98.34;97.12	94.24;92.68	37.73;36.77
122	13979075	2800000000	2560000000	0.03; 0.04	96.74;94.63	90.16;87.76	36.24;35.79

## Sheet: Suppl Tabel 3
A genome-wide SNP-based genetic map and QTL mapping for agronomic traits in Chinese cabbage
Li Huang, Yafei Yang, Fang Zhang, Jiashu Cao
Table S3. The detailed informations of SNP and bin
LG	Bin ID	SNP start ID	SNP end ID	Position Start（bp）	Position End（bp）	RecomRate	Genetic Distance （cM）	LOD value	Cumputing Genetic Distance （cM）	Physical Distance（Mb）
A01	1	1	16	214872	660906	0	0	0	0	0.660906
A01	2	17	21	819320	852092	0.00421	0.42101	51.3759	0.42101	0.852092
A01	3	22	25	883522	958048	0.00421	0.42101	51.3759	0.84202	0.958048
A01	4	26	27	958174	1016702	0.00844	0.84408	49.4722	1.6861	1.0167
A01	5	28	29	1079417	1187980	0.00425	0.42501	51.0785	2.11111	1.18798
A01	6	30	30	1337775	1337775	0.00428	0.42801	50.4802	2.53912	1.33777
A01	7	31	31	1450501	1450501	0.00858	0.858084	48.5839	3.3972	1.4505
A01	8	32	38	1464112	1564293	0.00428	0.42801	50.7812	3.82521	1.56429
A01	9	39	39	1599125	1599125	0.00421	0.42101	51.9779	4.24622	1.59912
A01	10	40	44	1630153	1707817	0.00421	0.42101	51.6769	4.66723	1.70782
A01	11	45	48	1730923	1814283	0.00425	0.42501	51.0785	5.09224	1.81428
A01	12	49	49	1852433	1852433	0.00851	0.851082	49.1785	5.94333	1.85243
A01	13	50	50	2161029	2161029	0.0129	1.29029	46.9176	7.23361	2.16103
A01	14	51	52	2229808	2229854	0.00425	0.42501	51.0785	7.65862	2.22985
A01	15	53	53	2229992	2229992	0.00425	0.42501	50.7775	8.08363	2.22999
A01	16	54	56	2238106	2238111	0.00421	0.42101	51.0749	8.50464	2.23811
A01	17	57	65	2287202	2445468	0.00421	0.42101	51.0749	8.92565	2.44547
A01	18	66	68	2642592	2643172	0.02123	2.12428	43.9614	11.0499	2.64317
A01	19	69	71	2712087	2728391	0.01268	1.26827	47.4975	12.3182	2.72839
A01	20	72	76	2783552	2969295	0.00844	0.84408	49.4722	13.1623	2.96929
A01	21	77	78	3130821	3130825	0.01695	1.69565	45.6732	14.8579	3.13083
A01	22	79	88	3195329	3454164	0.00844	0.84408	49.4722	15.702	3.45416
A01	23	89	90	3613666	3613906	0.01279	1.27928	47.2075	16.9813	3.61391
A01	24	91	91	3614120	3614120	0.00425	0.42501	51.0785	17.4063	3.61412
A01	25	92	97	3907724	4081375	0.01279	1.27928	47.5085	18.6856	4.08138
A01	26	98	100	4262739	4266431	0.00844	0.84408	49.7732	19.5297	4.26643
A01	27	101	107	4507344	4977559	0.00844	0.84408	49.4722	20.3737	4.97756
A01	28	108	110	5176772	5193190	0.00866	0.866087	48.5914	21.2398	5.19319
A01	29	111	111	5320695	5320695	0.00439	0.439011	50.1904	21.6788	5.32069
A01	30	112	112	5562180	5562180	0.00432	0.432011	51.387	22.1108	5.56218
A01	31	113	115	6027020	6027052	0.00428	0.42801	51.6843	22.5389	6.02705
A01	32	116	121	7059672	7445318	0.02573	2.57527	43.2641	25.1141	7.44532
A01	33	122	122	7665146	7665146	0.00851	0.851082	49.1785	25.9652	7.66515
A01	34	123	124	7665151	7754253	0.00425	0.42501	50.7775	26.3902	7.75425
A01	35	125	128	7825452	7825595	0.00425	0.42501	50.4765	26.8152	7.82559
A01	36	129	136	7942441	7980250	0.00851	0.851082	48.5765	27.6663	7.98025
A01	37	137	138	8046982	8207687	0.00428	0.42801	50.4802	28.0943	8.20769
A01	38	139	140	8216426	8216564	0.00428	0.42801	50.4802	28.5223	8.21656
A01	39	141	141	8643282	8643282	0.01	1.00013	43.2678	29.5225	8.64328
A01	40	142	142	8689388	8689388	0.17	17.7046	11.2155	47.2271	8.68939
A01	41	143	162	8697707	8934594	0.03	3.00361	35.5248	50.2307	8.93459
A01	42	163	163	8937072	8937072	0.00451	0.451012	47.7939	50.6817	8.93707
A01	43	164	167	8962143	9077668	0.101	10.2408	21.632	60.9226	9.07767
A01	44	168	168	9415952	9415952	0.12112	12.3576	18.0956	73.2802	9.41595
A01	45	169	170	9679339	9800417	0.014	1.40037	43.4105	74.6805	9.80042
A01	46	171	171	10423981	10423981	0.00447	0.447012	48.392	75.1276	10.424
A01	47	172	181	11253085	16621042	0.00443	0.443012	48.6892	75.5706	16.621
A01	48	182	182	16920955	16920955	0.00447	0.447012	48.091	76.0176	16.921
A01	49	183	185	17494845	17564717	0.00443	0.443012	48.6892	76.4606	17.5647
A01	50	186	192	18008399	18486103	0.0044	0.440011	48.9864	76.9006	18.4861
A01	51	193	194	18504934	18585997	0.0044	0.440011	48.9864	77.3406	18.586
A01	52	195	202	18844473	19244007	0.00881	0.881091	47.1015	78.2217	19.244
A01	53	203	203	19305737	19305737	0.00432	0.432011	50.1829	78.6537	19.3057
A01	54	204	205	19776689	19776807	0.00873	0.873089	47.6959	79.5268	19.7768
A01	55	206	213	19783349	20072671	0.00432	0.432011	50.1829	79.9588	20.0727
A01	56	214	219	20256467	20706078	0.00428	0.42801	50.4802	80.3868	20.7061
A01	57	220	227	20960596	22050417	0.00858	0.858084	48.5839	81.2449	22.0504
A01	58	228	230	22050444	22836356	0.03063	3.06684	40.2705	84.3117	22.8364
A01	59	231	246	23093503	23333318	0.00866	0.866087	48.2904	85.1778	23.3333
A01	60	247	247	23352184	23352184	0.00858	0.858084	47.9819	86.0359	23.3522
A01	61	248	248	23931641	23931641	0.0131	1.3103	44.8334	87.3462	23.9316
A01	62	249	249	24346009	24346009	0.00443	0.443012	47.7861	87.7892	24.346
A01	63	250	257	25032437	25776434	0.05	5.01677	33.3409	92.806	25.7764
A01	64	258	270	26402598	27177955	0.01724	1.72468	45.1008	94.5307	27.178
A01	65	271	272	27362927	27362995	0.01724	1.72468	45.4017	96.2554	27.363
A01	66	273	273	27875602	27875602	0.03175	3.17928	38.2729	99.4346	27.8756
A01	67	274	279	28013946	28168643	0.02259	2.26054	40.1824	101.695	28.1686
A01	68	280	292	28300463	28575110	0.00859	0.859085	47.3799	102.554	28.5751
A02	1	1	19	9006	567732	0	0	0	0	0.567732
A02	2	20	25	647882	693060	0.01269	1.26927	46.5946	1.26927	0.69306
A02	3	26	27	824283	905611	0.00477	0.477014	45.4098	1.74629	0.905611
A02	4	28	28	1086758	1086758	0.26676	29.7526	3.35161	31.4989	1.08676
A02	5	29	29	1336772	1336772	0.00506	0.506017	42.1242	32.005	1.33677
A02	6	30	66	1408463	2075057	0.02434	2.43593	37.3354	34.4409	2.07506
A02	7	67	68	2164596	2164871	0.01725	1.72568	43.2954	36.1666	2.16487
A02	8	69	76	2301709	2355737	0.00859	0.859085	46.7779	37.0256	2.35574
A02	9	77	77	2453858	2453858	0.00851	0.851082	47.9745	37.8767	2.45386
A02	10	78	78	2607927	2607927	0.00858	0.858084	48.2829	38.7348	2.60793
A02	11	79	80	2957869	2957976	0.03119	3.12305	38.8204	41.8579	2.95798
A02	12	81	81	3086329	3086329	0.00873	0.873089	47.0939	42.731	3.08633
A02	13	82	82	3654348	3654348	0.022	2.20142	42.2307	44.9324	3.65435
A02	14	83	84	3665338	3665355	0.00428	0.42801	50.4802	45.3604	3.66535
A02	15	85	85	3668321	3668321	0.0044	0.440011	48.9864	45.8004	3.66832
A02	16	86	87	4212845	4212966	0.022	2.20142	42.2307	48.0018	4.21297
A02	17	88	90	4299154	4299286	0.00421	0.42101	51.3759	48.4228	4.29929
A02	18	91	93	4371144	4371349	0.00421	0.42101	51.3759	48.8438	4.37135
A02	19	94	101	4484104	4528353	0.00844	0.84408	49.4722	49.6879	4.52835
A02	20	102	102	4889367	4889367	0.00858	0.858084	48.5839	50.546	4.88937
A02	21	103	107	5199882	5381432	0.00858	0.858084	48.5839	51.4041	5.38143
A02	22	108	116	5490633	5517503	0.01268	1.26827	47.4975	52.6724	5.5175
A02	23	117	117	6003950	6003950	0.01279	1.27928	47.2075	53.9516	6.00395
A02	24	118	119	6010407	6010410	0.00851	0.851082	49.4795	54.8027	6.01041
A02	25	120	120	6120806	6120806	0.00425	0.42501	51.3796	55.2277	6.12081
A02	26	121	124	6274638	6392873	0.00421	0.42101	51.3759	55.6487	6.39287
A02	27	125	137	6427314	6717704	0.00851	0.851082	48.8775	56.4998	6.7177
A02	28	138	142	7010199	7228216	0.00851	0.851082	49.1785	57.3509	7.22822
A02	29	143	153	7230483	8099131	0.03	3.00361	41.9967	60.3545	8.09913
A02	30	154	157	8559612	8594890	0.01694	1.69465	46.275	62.0492	8.59489
A02	31	158	167	8646460	9161171	0.00844	0.84408	49.7732	62.8932	9.16117
A02	32	168	168	9241762	9241762	0.00421	0.42101	51.6769	63.3143	9.24176
A02	33	169	179	9516776	9673692	0.00421	0.42101	51.6769	63.7353	9.67369
A02	34	180	185	9848694	10323613	0.00421	0.42101	51.6769	64.1563	10.3236
A02	35	186	190	10795532	10845240	0.01268	1.26827	47.4975	65.4245	10.8452
A02	36	191	195	10965255	10994336	0.01268	1.26827	47.7984	66.6928	10.9943
A02	37	196	202	11242841	11447676	0.01694	1.69465	46.275	68.3875	11.4477
A02	38	203	203	12255846	12255846	0.01695	1.69565	45.9741	70.0831	12.2558
A02	39	204	218	12295209	12466807	0.00421	0.42101	51.9779	70.5041	12.4668
A02	40	219	234	12664071	13060974	0.01695	1.69565	45.9741	72.1998	13.061
A02	41	235	235	13437235	13437235	0.00421	0.42101	51.3759	72.6208	13.4372
A02	42	236	242	13437314	14001855	0.00421	0.42101	51.3759	73.0418	14.0019
A02	43	243	244	14604976	14605028	0.00421	0.42101	51.3759	73.4628	14.605
A02	44	245	245	14605054	14605054	0.00421	0.42101	51.6769	73.8838	14.6051
A02	45	246	257	14699638	15203524	0.00844	0.84408	50.0742	74.7279	15.2035
A02	46	258	258	15306785	15306785	0.00421	0.42101	52.58	75.1489	15.3068
A02	47	259	259	15320968	15320968	0.00421	0.42101	52.58	75.5699	15.321
A02	48	260	263	15512209	15641790	0.00421	0.42101	52.279	75.9909	15.6418
A02	49	264	264	15816890	15816890	0.00421	0.42101	51.9779	76.4119	15.8169
A02	50	265	271	15950132	15963486	0.00844	0.84408	50.0742	77.256	15.9635
A02	51	272	273	15967131	15967155	0.00425	0.42501	52.2826	77.681	15.9672
A02	52	274	284	16025402	16108948	0.00851	0.851082	50.3825	78.5321	16.1089
A02	53	285	292	16276868	16326817	0.00421	0.42101	52.881	78.9531	16.3268
A02	54	293	308	16733637	18138341	0.00844	0.84408	50.3752	79.7972	18.1383
A02	55	309	310	18637969	19616452	0.00421	0.42101	52.58	80.2182	19.6165
A02	56	311	311	19616506	19616506	0.00428	0.42801	51.6843	80.6462	19.6165
A02	57	312	314	19665413	19665429	0.00858	0.858084	49.1859	81.5043	19.6654
A02	58	315	328	19757199	20817416	0.026	2.60235	42.9855	84.1066	20.8174
A02	59	329	341	21465856	22807748	0.03	3.00361	42.3229	87.1103	22.8077
A02	60	342	342	23188156	23188156	0.0131	1.3103	47.542	88.4206	23.1882
A02	61	343	344	23343365	23759325	0.01753	1.75372	45.7325	90.1743	23.7593
A02	62	345	347	23927952	23928089	0.00439	0.439011	51.6955	90.6133	23.9281
A02	63	348	354	23932781	23933024	0.013	1.30029	48.7345	91.9136	23.933
A02	64	355	355	23975902	23975902	0.01278	1.27828	49.9161	93.1919	23.9759
A02	65	356	356	24025651	24025651	0.01278	1.27828	49.9161	94.4701	24.0257
A02	66	357	360	24428392	24644817	0.01278	1.27828	49.6152	95.7484	24.6448
A02	67	361	361	24725056	24725056	0.00432	0.432011	52.29	96.1804	24.7251
A02	68	362	364	24815057	24957755	0.00432	0.432011	52.29	96.6124	24.9578
A02	69	365	365	24970653	24970653	0.00851	0.851082	50.9845	97.4635	24.9707
A02	70	366	366	25680738	25680738	0.01278	1.27828	49.3142	98.7418	25.6807
A02	71	367	371	25680767	25736641	0.00424	0.42401	53.1857	99.1658	25.7366
A02	72	372	374	25958743	25964046	0.0171	1.71067	47.7941	100.876	25.964
A02	73	375	377	26225063	26300476	0.00865	0.865086	50.6983	101.742	26.3005
A02	74	378	390	26400022	27723613	0.013	1.30029	48.7345	103.042	27.7236
A03	1	1	28	160805	535674	0	0	0	0	0.535674
A03	2	29	33	630665	726562	0.00421	0.42101	48.3657	0.42101	0.726562
A03	3	34	34	884456	884456	0.00852	0.852082	46.1685	1.27309	0.884456
A03	4	35	38	910987	938915	0.00425	0.42501	48.0683	1.6981	0.938915
A03	5	39	39	1043636	1043636	0.00852	0.852082	46.4695	2.55018	1.04364
A03	6	40	40	1160721	1160721	0.00851	0.851082	46.7705	3.40127	1.16072
A03	7	41	41	1257190	1257190	0.00436	0.436011	47.7785	3.83728	1.25719
A03	8	42	43	1500477	1511002	0.00874	0.874089	45.5889	4.71137	1.511
A03	9	44	47	1591517	1700959	0.00851	0.851082	47.9745	5.56245	1.70096
A03	10	48	56	2093083	2361249	0.0389	3.89788	37.3229	9.46032	2.36125
A03	11	57	58	2511933	2512035	0.017	1.70066	44.7704	11.161	2.51204
A03	12	59	59	2540655	2540655	0.00851	0.851082	47.6735	12.0121	2.54066
A03	13	60	61	2675174	2675177	0.0174	1.7407	43.6112	13.7528	2.67518
A03	14	62	63	2979835	2979894	0.00866	0.866087	47.3874	14.6189	2.97989
A03	15	64	67	3011783	3195664	0.00421	0.42101	50.7738	15.0399	3.19566
A03	16	68	73	3293704	3652154	0.00851	0.851082	48.2755	15.8909	3.65215
A03	17	74	75	3750697	3880331	0.00425	0.42501	50.4765	16.316	3.88033
A03	18	76	77	3936741	3962723	0.00421	0.42101	51.3759	16.737	3.96272
A03	19	78	83	4279499	4620994	0.01268	1.26827	47.4975	18.0052	4.62099
A03	20	84	85	4912352	4912372	0.00425	0.42501	50.7775	18.4302	4.91237
A03	21	86	93	5089773	5189554	0.00851	0.851082	48.8775	19.2813	5.18955
A03	22	94	96	5389228	5389258	0.00425	0.42501	50.7775	19.7063	5.38926
A03	23	97	97	5609894	5609894	0.00425	0.42501	51.0785	20.1313	5.60989
A03	24	98	103	5715472	5790026	0.00425	0.42501	51.3796	20.5564	5.79003
A03	25	104	108	6324406	6499853	0.01694	1.69465	46.5759	22.251	6.49985
A03	26	109	110	6551866	6551891	0.00844	0.84408	50.3752	23.0951	6.55189
A03	27	111	113	6756991	6814741	0.00851	0.851082	49.7805	23.9462	6.81474
A03	28	114	114	6913089	6913089	0.00858	0.858084	48.8849	24.8043	6.91309
A03	29	115	117	7174690	7814229	0.00851	0.851082	49.4795	25.6553	7.81423
A03	30	118	119	7828718	7830466	0.00844	0.84408	49.7732	26.4994	7.83047
A03	31	120	124	8054949	8170812	0.00844	0.84408	49.7732	27.3435	8.17081
A03	32	125	125	8250221	8250221	0.00851	0.851082	49.4795	28.1946	8.25022
A03	33	126	128	8252214	8683752	0.00425	0.42501	51.9816	28.6196	8.68375
A03	34	129	129	8811651	8811651	0.00421	0.42101	52.279	29.0406	8.81165
A03	35	130	130	8939440	8939440	0.00421	0.42101	51.9779	29.4616	8.93944
A03	36	131	134	9489081	9559539	0.00421	0.42101	51.9779	29.8826	9.55954
A03	37	135	136	9920746	9925074	0.00428	0.42801	51.3833	30.3106	9.92507
A03	38	137	138	9994345	9994374	0.00428	0.42801	51.0822	30.7386	9.99437
A03	39	139	139	10049099	10049099	0.00858	0.858084	49.1859	31.5967	10.0491
A03	40	140	141	10246246	10262178	0.00425	0.42501	52.2826	32.0217	10.2622
A03	41	142	146	10723862	10724309	0.00843	0.84308	50.9772	32.8648	10.7243
A03	42	147	152	11160473	11191870	0.01268	1.26827	49.0023	34.1331	11.1919
A03	43	153	154	11690412	11690431	0.00851	0.851082	50.0815	34.9842	11.6904
A03	44	155	157	11811837	11967793	0.00851	0.851082	50.0815	35.8352	11.9678
A03	45	158	159	12090749	12090883	0.00858	0.858084	49.7879	36.6933	12.0909
A03	46	160	176	12186038	13526236	0.00428	0.42801	51.6843	37.1213	13.5262
A03	47	177	177	13707085	13707085	0.02139	2.14031	45.183	39.2616	13.7071
A03	48	178	178	13929337	13929337	0.00425	0.42501	52.2826	39.6867	13.9293
A03	49	179	184	14137653	14195901	0.00421	0.42101	52.881	40.1077	14.1959
A03	50	185	186	14438632	14438647	0.00873	0.873089	49.2009	40.9808	14.4386
A03	51	187	188	14746490	14880668	0.00439	0.439011	51.0935	41.4198	14.8807
A03	52	189	197	14933027	15154419	0.01289	1.28929	48.4224	42.7091	15.1544
A03	53	198	208	15192754	15451821	0.00425	0.42501	52.2826	43.1341	15.4518
A03	54	209	212	15541275	15689454	0.01279	1.27928	48.1104	44.4133	15.6895
A03	55	213	215	15838757	15898750	0.00851	0.851082	49.7805	45.2644	15.8987
A03	56	216	226	15964815	16291689	0.00844	0.84408	50.3752	46.1085	16.2917
A03	57	227	228	16295229	16377352	0.00421	0.42101	52.881	46.5295	16.3774
A03	58	229	240	16473894	16661264	0.00421	0.42101	52.881	46.9505	16.6613
A03	59	241	244	16828283	16832975	0.00851	0.851082	50.3825	47.8016	16.833
A03	60	245	249	17083371	17097373	0.00425	0.42501	52.5836	48.2266	17.0974
A03	61	250	251	17262426	17299681	0.01268	1.26827	49.3032	49.4949	17.2997
A03	62	252	258	17751186	17782790	0.00843	0.84308	51.2782	50.338	17.7828
A03	63	259	268	17823671	18251489	0.00421	0.42101	52.881	50.759	18.2515
A03	64	269	270	18251526	18441073	0.00417	0.41701	53.1784	51.176	18.4411
A03	65	271	271	18548577	18548577	0.00417	0.41701	52.8774	51.593	18.5486
A03	66	272	272	18835613	18835613	0.00837	0.837078	50.6689	52.4301	18.8356
A03	67	273	274	19340925	19340946	0.00417	0.41701	52.5763	52.8471	19.3409
A03	68	275	278	19360260	19360333	0.00418	0.41801	52.2753	53.2651	19.3603
A03	69	279	283	19737291	19820353	0.00837	0.837078	50.0669	54.1022	19.8204
A03	70	284	284	20093082	20093082	0.01268	1.26827	47.4975	55.3704	20.0931
A03	71	285	288	20454076	20747224	0.01695	1.69565	45.9741	57.0661	20.7472
A03	72	289	290	21241850	21259544	0.0168	1.68063	46.5613	58.7467	21.2595
A03	73	291	309	21259622	21785783	0.01258	1.25827	48.0885	60.005	21.7858
A03	74	310	311	21985474	22071922	0.01258	1.25827	47.7875	61.2633	22.0719
A03	75	312	317	22098180	22213895	0.00837	0.837078	49.4649	62.1003	22.2139
A03	76	318	319	22227173	22238641	0.00418	0.41801	51.6733	62.5184	22.2386
A03	77	320	321	22256918	22377918	0.00425	0.42501	51.0785	62.9434	22.3779
A03	78	322	322	22383401	22383401	0.00428	0.42801	50.7812	63.3714	22.3834
A03	79	323	325	22539293	22539631	0.00858	0.858084	48.5839	64.2295	22.5396
A03	80	326	326	22623670	22623670	0.00421	0.42101	51.3759	64.6505	22.6237
A03	81	327	328	23045409	23059644	0.01754	1.75472	44.228	66.4052	23.0596
A03	82	329	329	23334326	23334326	0.00436	0.436011	49.8856	66.8412	23.3343
A03	83	330	352	23538955	24911941	0.02619	2.6214	42.1057	69.4626	24.9119
A03	84	353	360	24962604	25381544	0.00837	0.837078	50.6689	70.2997	25.3815
A03	85	361	362	25402301	25515507	0.00866	0.866087	48.8924	71.1658	25.5155
A03	86	363	369	25861802	26277269	0.02177	2.17838	44.0168	73.3441	26.2773
A03	87	370	370	26607285	26607285	0.0168	1.68063	46.8622	75.0248	26.6073
A03	88	371	372	26931250	27485126	0.00417	0.41701	52.5763	75.4418	27.4851
A03	89	373	373	27485135	27485135	0.00418	0.41801	52.2753	75.8598	27.4851
A03	90	374	376	27486169	27574907	0.00418	0.41801	51.9743	76.2778	27.5749
A03	91	377	388	27927858	28160937	0.00837	0.837078	49.7659	77.1149	28.1609
A03	92	389	405	28300471	31681975	0.0168	1.68063	46.5613	78.7955	31.682
A04	1	1	12	693126	1566295	0	0	0	0	1.56629
A04	2	13	13	1566328	1566328	0.00417	0.41701	53.4794	0.41701	1.56633
A04	3	14	15	1675543	1951999	0.00858	0.858084	49.4869	1.27509	1.952
A04	4	16	16	2498793	2498793	0.01739	1.7397	44.8148	3.0148	2.49879
A04	5	17	17	2608675	2608675	0.0044	0.440011	48.6853	3.45481	2.60867
A04	6	18	23	2734390	2893290	0.00851	0.851082	48.2755	4.30589	2.89329
A04	7	24	25	3144259	3144263	0.00418	0.41801	51.3723	4.7239	3.14426
A04	8	26	31	4025976	4324110	0.06	6.02905	32.9079	10.753	4.32411
A04	9	32	33	4358753	4393215	0.00418	0.41801	51.0712	11.171	4.39321
A04	10	34	38	4802615	5125324	0.01258	1.25827	47.1856	12.4292	5.12532
A04	11	39	63	5252471	5813675	0.00837	0.837078	48.5619	13.2663	5.81367
A04	12	64	91	6090074	6887350	0.00837	0.837078	48.2609	14.1034	6.88735
A04	13	92	94	7036685	7151983	0.00418	0.41801	50.4692	14.5214	7.15198
A04	14	95	100	7155834	7267259	0.00418	0.41801	50.7702	14.9394	7.26726
A04	15	101	113	7275805	7312161	0.00418	0.41801	50.7702	15.3574	7.31216
A04	16	114	114	7320039	7320039	0.00421	0.42101	50.1718	15.7784	7.32004
A04	17	115	120	8153995	8303511	0.00844	0.84408	47.9672	16.6225	8.30351
A04	18	121	190	8756891	14704284	0.00418	0.41801	50.7702	17.0405	14.7043
A04	19	191	194	14754579	14765080	0.01269	1.26927	46.5946	18.3098	14.7651
A04	20	195	199	14890671	15375612	0.017	1.70066	45.0714	20.0104	15.3756
A04	21	200	204	15472414	15751435	0.01681	1.68163	46.2604	21.6921	15.7514
A04	22	205	207	16006505	16055759	0.0168	1.68063	46.8622	23.3727	16.0558
A04	23	208	209	16100531	16180355	0.00858	0.858084	49.1859	24.2308	16.1804
A04	24	210	210	16678792	16678792	0.01372	1.37234	45.1923	25.6031	16.6788
A04	25	211	223	17981757	18802221	0.07445	7.50077	29.6295	33.1039	18.8022
A05	1	1	14	109061	450580	0	0	0	0	0.45058
A05	2	15	17	470376	698205	0.00425	0.42501	50.7775	0.42501	0.698205
A05	3	18	19	789383	789421	0.02141	2.14231	43.9797	2.56732	0.789421
A05	4	20	21	818707	818764	0.00421	0.42101	51.6769	2.98833	0.818764
A05	5	22	41	868092	1134173	0.01268	1.26827	47.7984	4.2566	1.13417
A05	6	42	46	1175895	1178837	0.00418	0.41801	52.2753	4.67461	1.17884
A05	7	47	47	1607936	1607936	0.0389	3.89788	38.2239	8.57249	1.60794
A05	8	48	49	1675325	1675345	0.00425	0.42501	49.8744	8.9975	1.67535
A05	9	50	51	1848827	1849035	0.0128	1.28028	46.0037	10.2778	1.84903
A05	10	52	54	1936332	1936470	0.00418	0.41801	51.0712	10.6958	1.93647
A05	11	55	63	1948566	2117838	0.00418	0.41801	50.7702	11.1138	2.11784
A05	12	64	70	2181491	2205881	0.01258	1.25827	46.5837	12.3721	2.20588
A05	13	71	75	2291897	2335002	0.00837	0.837078	48.5619	13.2091	2.335
A05	14	76	77	2425737	2467213	0.00418	0.41801	50.7702	13.6272	2.46721
A05	15	78	78	2489507	2489507	0.00418	0.41801	50.4692	14.0452	2.48951
A05	16	79	79	2799191	2799191	0.03	3.00361	39.5661	17.0488	2.79919
A05	17	80	82	2927788	2992775	0.01259	1.25927	45.0789	18.308	2.99277
A05	18	83	83	3106017	3106017	0.01259	1.25927	44.7779	19.5673	3.10602
A05	19	84	84	3106084	3106084	0.00418	0.41801	48.061	19.9853	3.10608
A05	20	85	88	3203431	3248278	0.00838	0.838078	45.8529	20.8234	3.24828
A05	21	89	90	3299557	3328040	0.00838	0.838078	45.8529	21.6615	3.32804
A05	22	91	93	3374354	3374555	0.00418	0.41801	48.061	22.0795	3.37455
A05	23	94	95	3374600	3374666	0.00418	0.41801	48.362	22.4975	3.37467
A05	24	96	118	3405338	3627440	0.00837	0.837078	46.7559	23.3346	3.62744
A05	25	119	122	3670999	3686223	0.00852	0.852082	46.4695	24.1866	3.68622
A05	26	123	131	4118001	4228824	0.0128	1.28028	44.4989	25.4669	4.22882
A05	27	132	135	4333304	4428148	0.00837	0.837078	47.3579	26.304	4.42815
A05	28	136	143	4692941	4909284	0.00837	0.837078	47.0569	27.1411	4.90928
A05	29	144	145	5015076	5028248	0.00418	0.41801	48.9641	27.5591	5.02825
A05	30	146	158	5073425	5311478	0.01683	1.68364	43.2514	29.2427	5.31148
A05	31	159	159	5671363	5671363	0.01683	1.68364	43.5523	30.9264	5.67136
A05	32	160	165	5691255	5706554	0.00837	0.837078	47.6589	31.7634	5.70655
A05	33	166	166	5737083	5737083	0.00418	0.41801	49.5661	32.1815	5.73708
A05	34	167	201	5743439	7735004	0.01259	1.25927	45.3799	33.4407	7.735
A05	35	202	202	7937558	7937558	0.0044	0.440011	47.1802	33.8807	7.93756
A05	36	203	203	8236619	8236619	0.04715	4.72905	30.8983	38.6098	8.23662
A05	37	204	205	8236718	8236720	0.00448	0.448012	45.9838	39.0578	8.23672
A05	38	206	206	8358683	8358683	0.04316	4.32677	30.7997	43.3846	8.35868
A05	39	207	207	8494212	8494212	0.09169	9.2739	23.0625	52.6585	8.49421
A05	40	208	211	8555403	8686228	0.00881	0.881091	47.1015	53.5396	8.68623
A05	41	212	235	8686310	9259534	0.00418	0.41801	51.3723	53.9576	9.25953
A05	42	236	236	9259548	9259548	0.013	1.30029	46.3269	55.2579	9.25955
A05	43	237	237	9261301	9261301	0.00873	0.873089	47.9969	56.1309	9.2613
A05	44	238	238	9302585	9302585	0.1859	19.5255	11.2649	75.6565	9.30259
A05	45	239	239	9315122	9315122	0.00468	0.468014	46.9067	76.1245	9.31512
A05	46	240	241	9718525	9718534	0.00939	0.93911	43.8456	77.0636	9.71853
A05	47	242	263	9930215	10863858	0.00444	0.444012	47.4851	77.5076	10.8639
A05	48	264	265	10883363	10915514	0.00418	0.41801	50.1682	77.9256	10.9155
A05	49	266	275	10915591	11143130	0.00837	0.837078	47.9599	78.7627	11.1431
A05	50	276	331	11336817	14607024	0.01682	1.68264	44.1541	80.4453	14.607
A05	51	332	344	14619326	14769483	0.01259	1.25927	45.9818	81.7046	14.7695
A05	52	345	381	14897851	16261110	0.00837	0.837078	47.6589	82.5417	16.2611
A05	53	382	389	16614736	16715713	0.00418	0.41801	49.2651	82.9597	16.7157
A05	54	390	395	16777391	16871858	0.00418	0.41801	48.9641	83.3777	16.8719
A05	55	396	423	16871922	17228235	0.00837	0.837078	47.0569	84.2148	17.2282
A05	56	424	425	17244924	17245092	0.00418	0.41801	49.5661	84.6328	17.2451
A05	57	426	433	17452538	17525302	0.00837	0.837078	47.6589	85.4698	17.5253
A05	58	434	435	17541613	17541641	0.00418	0.41801	49.8671	85.8879	17.5416
A05	59	436	436	17835526	17835526	0.00421	0.42101	49.8708	86.3089	17.8355
A05	60	437	447	17898983	17916446	0.00421	0.42101	50.1718	86.7299	17.9164
A05	61	448	451	18044830	18078565	0.01681	1.68163	45.3577	88.4115	18.0786
A05	62	452	452	18078618	18078618	0.00418	0.41801	50.7702	88.8295	18.0786
A05	63	453	455	18300885	18468708	0.00837	0.837078	48.5619	89.6666	18.4687
A05	64	456	479	18468961	18910853	0.00418	0.41801	50.4692	90.0846	18.9109
A05	65	480	483	18994046	19323957	0.02534	2.53617	42.0175	92.6208	19.324
A05	66	484	487	19336564	19471208	0.00418	0.41801	50.7702	93.0388	19.4712
A05	67	488	488	19491335	19491335	0.00837	0.837078	48.5619	93.8759	19.4913
A05	68	489	500	19738402	20032589	0.0211	2.11125	43.6424	95.9871	20.0326
A05	69	501	501	20211934	20211934	0.00421	0.42101	50.4728	96.4081	20.2119
A05	70	502	502	20347999	20347999	0.00425	0.42501	50.4765	96.8331	20.348
A05	71	503	504	20554434	20554449	0.00844	0.84408	48.8702	97.6772	20.5544
A05	72	505	508	20739589	20766388	0.017	1.70066	45.3723	99.3779	20.7664
A05	73	509	510	20783058	20811271	0.00837	0.837078	49.7659	100.215	20.8113
A05	74	511	523	20834158	20884020	0.00837	0.837078	49.7659	101.052	20.884
A05	75	524	524	21040647	21040647	0.01258	1.25827	47.7875	102.31	21.0406
A05	76	525	532	21305208	21492740	0.00418	0.41801	51.9743	102.728	21.4927
A05	77	533	537	21584253	21615447	0.00418	0.41801	52.2753	103.146	21.6154
A05	78	538	540	21669948	21694129	0.00425	0.42501	51.6806	103.571	21.6941
A05	79	541	541	21883252	21883252	0.01279	1.27928	47.5085	104.851	21.8833
A05	80	542	547	21924356	22032899	0.00425	0.42501	51.3796	105.276	22.0329
A05	81	548	549	22074221	22145284	0.00844	0.84408	50.0742	106.12	22.1453
A05	82	550	550	22203857	22203857	0.01268	1.26827	48.0994	107.388	22.2039
A05	83	551	554	22306364	22330033	0.00844	0.84408	49.7732	108.232	22.33
A05	84	555	556	22439779	22439830	0.00417	0.41701	52.5763	108.649	22.4398
A05	85	557	557	22607321	22607321	0.021	2.10124	46.0491	110.75	22.6073
A05	86	558	560	22726159	22781609	0.01693	1.69365	47.7795	112.444	22.7816
A05	87	561	564	22789056	22810338	0.00421	0.42101	53.483	112.865	22.8103
A05	88	565	567	22944905	23018983	0.00421	0.42101	52.881	113.286	23.019
A05	89	568	568	23019251	23019251	0.00873	0.873089	48.8999	114.159	23.0193
A05	90	569	570	23190122	23190151	0.00881	0.881091	48.0045	115.04	23.1902
A05	91	571	574	23313838	23370048	0.02617	2.61939	42.7071	117.66	23.37
A05	92	575	575	23443863	23443863	0.00421	0.42101	52.58	118.081	23.4439
A05	93	576	593	23547919	23930928	0.04723	4.73712	37.5936	122.818	23.9309
A06	1	1	13	121817	1324539	0	0	0	0	1.32454
A06	2	14	14	1477482	1477482	0.00851	0.851082	47.3725	0.851082	1.47748
A06	3	15	16	1481254	1481260	0.00425	0.42501	49.2724	1.27609	1.48126
A06	4	17	17	1705735	1705735	0.00859	0.859085	46.4769	2.13518	1.70574
A06	5	18	20	1706067	1756269	0.00428	0.42801	48.6741	2.56319	1.75627
A06	6	21	36	1919267	2214641	0.00859	0.859085	46.7779	3.42227	2.21464
A06	7	37	38	2221012	2221015	0.01771	1.77174	42.4379	5.19401	2.22101
A06	8	39	39	2326029	2326029	0.0044	0.440011	48.0833	5.63402	2.32603
A06	9	40	42	2598859	2598886	0.022	2.20142	41.0274	7.83544	2.59889
A06	10	43	43	2799818	2799818	0.00859	0.859085	46.4769	8.69453	2.79982
A06	11	44	44	2890560	2890560	0.00436	0.436011	48.0795	9.13054	2.89056
A06	12	45	45	3100544	3100544	0.03152	3.15618	37.0437	12.2867	3.10054
A06	13	46	46	3116926	3116926	0.00436	0.436011	47.7785	12.7227	3.11693
A06	14	47	51	3308530	3463059	0.00874	0.874089	45.5889	13.5968	3.46306
A06	15	52	52	3734541	3734541	0.02182	2.18339	40.7078	15.7802	3.73454
A06	16	53	55	3840751	3840942	0.00432	0.432011	48.0757	16.2122	3.84094
A06	17	56	56	3983581	3983581	0.013	1.30029	44.8221	17.5125	3.98358
A06	18	57	57	3983668	3983668	0.00428	0.42801	49.2761	17.9405	3.98367
A06	19	58	58	4516820	4516820	0.00866	0.866087	46.4844	18.8066	4.51682
A06	20	59	61	4521316	4521641	0.00428	0.42801	49.2761	19.2346	4.52164
A06	21	62	77	4629914	4930350	0.00851	0.851082	47.9745	20.0857	4.93035
A06	22	78	78	5056938	5056938	0.00939	0.93911	42.9426	21.0248	5.05694
A06	23	79	80	5182344	5182363	0.31663	37.342	2.24135	58.3668	5.18236
A06	24	81	92	5182838	5316909	0.00859	0.859085	46.7779	59.2259	5.31691
A06	25	93	94	5337587	5337623	0.02692	2.69461	39.4675	61.9205	5.33762
A06	26	95	95	5947534	5947534	0.25927	28.717	6.15814	90.6375	5.94753
A06	27	96	96	5947541	5947541	0.00428	0.42801	53.1894	91.0656	5.94754
A06	28	97	98	5951123	5951158	0.00424	0.42401	53.1857	91.4896	5.95116
A06	29	99	101	6250132	6493082	0.00843	0.84308	51.2782	92.3326	6.49308
A06	30	102	115	6896817	7590013	0.01268	1.26827	49.3032	93.6009	7.59001
A06	31	116	117	7678600	7983973	0.00421	0.42101	53.182	94.0219	7.98397
A06	32	118	118	8424894	8424894	0.00851	0.851082	50.3825	94.873	8.42489
A06	33	119	120	8457630	8458028	0.00421	0.42101	52.58	95.294	8.45803
A06	34	121	122	8737292	8811796	0.00417	0.41701	52.5763	95.711	8.8118
A06	35	123	123	9035294	9035294	0.00421	0.42101	51.9779	96.132	9.03529
A06	36	124	137	9095276	9451770	0.00421	0.42101	51.6769	96.5531	9.45177
A06	37	138	163	9728369	14282280	0.0168	1.68063	46.5613	98.2337	14.2823
A06	38	164	170	14313329	14759277	0.00418	0.41801	51.9743	98.6517	14.7593
A06	39	171	172	14912816	14914595	0.00837	0.837078	49.4649	99.4888	14.9146
A06	40	173	173	14926582	14926582	0.00418	0.41801	51.9743	99.9068	14.9266
A06	41	174	179	15054275	15466377	0.00837	0.837078	50.0669	100.744	15.4664
A06	42	180	190	15922977	16031258	0.02531	2.53316	43.5212	103.277	16.0313
A06	43	191	193	16649019	16657339	0.00418	0.41801	51.9743	103.695	16.6573
A06	44	194	197	16664090	16737428	0.00418	0.41801	51.9743	104.113	16.7374
A06	45	198	198	17199285	17199285	0.01279	1.27928	46.9066	105.392	17.1993
A06	46	199	200	17436296	17436302	0.0171	1.71067	44.4842	107.103	17.4363
A06	47	201	206	17436320	17625772	0.00421	0.42101	50.1718	107.524	17.6258
A06	48	207	215	17656020	18532290	0.00421	0.42101	49.8708	107.945	18.5323
A06	49	216	216	19036082	19036082	0.04375	4.38622	35.3919	112.331	19.0361
A06	50	217	223	19114608	19144682	0.00428	0.42801	49.5771	112.759	19.1447
A06	51	224	224	19155450	19155450	0.0091	0.9101	45.0177	113.669	19.1554
A06	52	225	225	19681417	19681417	0.26	28.817	4.24967	142.486	19.6814
A06	53	226	242	19684681	19881069	0.01943	1.94398	38.0842	144.43	19.8811
A06	54	243	243	19928462	19928462	0.0046	0.460013	45.0926	144.89	19.9285
A06	55	244	245	19986214	19986720	0.0046	0.460013	45.0926	145.35	19.9867
A06	56	246	246	19994063	19994063	0.00931	0.931108	42.9345	146.281	19.9941
A06	57	247	247	20413885	20413885	0.0778	7.84372	23.26	154.125	20.4139
A06	58	248	254	20528978	20972953	0.0091	0.9101	41.1048	155.035	20.973
A06	59	255	259	21149652	21265715	0.14636	15.0769	12.7443	170.112	21.2657
A06	60	260	261	22061231	22070188	0.0182	1.8208	40.0771	171.933	22.0702
A06	61	262	262	22145419	22145419	0.0091	0.9101	43.8216	172.843	22.1454
A06	62	263	264	22405377	22424402	0.00922	0.922105	43.8295	173.765	22.4244
A06	63	265	266	23130776	23130811	0.0093	0.930107	44.1385	174.695	23.1308
A06	64	267	271	23179352	23433371	0.00922	0.922105	44.7325	175.617	23.4334
A06	65	272	272	23602928	23602928	0.018	1.80078	42.1677	177.418	23.6029
A06	66	273	273	23637648	23637648	0.009	0.900097	46.2139	178.318	23.6376
A06	67	274	277	23933300	24073355	0.02258	2.25954	40.4832	180.578	24.0734
A06	68	278	278	24312315	24312315	0.02239	2.2405	40.4639	182.818	24.3123
A06	69	279	290	24499822	25852104	0.00444	0.444012	47.4851	183.262	25.8521
A07	1	1	12	119467	1724813	0	0	0	0	1.72481
A07	2	13	13	1814918	1814918	0.00866	0.866087	48.5914	0.866087	1.81492
A07	3	14	14	1825902	1825902	0.00432	0.432011	50.7849	1.2981	1.8259
A07	4	15	118	2030003	5663709	0.00432	0.432011	50.4839	1.73011	5.66371
A07	5	119	126	5919469	6089766	0.00866	0.866087	48.2904	2.5962	6.08977
A07	6	127	132	6242456	6242711	0.01739	1.7397	44.8148	4.3359	6.24271
A07	7	133	139	6657277	6783607	0.00866	0.866087	48.2904	5.20199	6.78361
A07	8	140	140	6933379	6933379	0.0044	0.440011	49.2874	5.642	6.93338
A07	9	141	145	7410690	7461898	0.0044	0.440011	49.2874	6.08201	7.4619
A07	10	146	165	7590615	8132185	0.01739	1.7397	44.5139	7.82171	8.13218
A07	11	166	167	8273605	8421969	0.0131	1.3103	44.8334	9.13201	8.42197
A07	12	168	168	8581794	8581794	0.00436	0.436011	48.0795	9.56802	8.58179
A07	13	169	182	8581836	8773389	0.00436	0.436011	47.7785	10.004	8.77339
A07	14	183	184	9263440	9281203	0.00874	0.874089	45.8899	10.8781	9.2812
A07	15	185	185	9306203	9306203	0.00436	0.436011	48.3805	11.3141	9.3062
A07	16	186	188	9324110	9360227	0.00436	0.436011	48.3805	11.7501	9.36023
A07	17	189	192	9370689	9407725	0.00436	0.436011	48.3805	12.1862	9.40772
A07	18	193	197	9939508	10004275	0.013	1.30029	44.5212	13.4864	10.0043
A07	19	198	200	10056637	10056691	0.00432	0.432011	48.0757	13.9185	10.0567
A07	20	201	204	10097019	10132726	0.013	1.30029	44.2202	15.2188	10.1327
A07	21	205	205	10228697	10228697	0.00436	0.436011	47.4775	15.6548	10.2287
A07	22	206	206	10229735	10229735	0.00432	0.432011	48.3768	16.0868	10.2297
A07	23	207	209	10245178	10412959	0.00436	0.436011	48.3805	16.5228	10.413
A07	24	210	210	10707375	10707375	0.00874	0.874089	46.4919	17.3969	10.7074
A07	25	211	212	10708003	10792245	0.00436	0.436011	48.6815	17.8329	10.7922
A07	26	213	216	10834281	10869628	0.00432	0.432011	48.9788	18.2649	10.8696
A07	27	217	218	10967407	11328586	0.00866	0.866087	47.0864	19.131	11.3286
A07	28	219	219	11544196	11544196	0.02645	2.64747	40.324	21.7785	11.5442
A07	29	220	225	11544402	11766329	0.00866	0.866087	46.7854	22.6445	11.7663
A07	30	226	239	11890449	12098993	0.01291	1.29129	45.4129	23.9358	12.099
A07	31	240	253	12453623	12642403	0.01291	1.29129	45.4129	25.2271	12.6424
A07	32	254	257	12712016	12721774	0.00859	0.859085	47.3799	26.0862	12.7218
A07	33	258	258	12781692	12781692	0.01725	1.72568	43.5963	27.8119	12.7817
A07	34	259	262	12781874	12803307	0.00428	0.42801	48.6741	28.2399	12.8033
A07	35	263	263	12828012	12828012	0.00859	0.859085	46.7779	29.099	12.828
A07	36	264	265	12989279	13273764	0.00428	0.42801	49.2761	29.527	13.2738
A07	37	266	273	13279715	13425167	0.00428	0.42801	49.5771	29.955	13.4252
A07	38	274	274	13425256	13425256	0.00428	0.42801	49.5771	30.383	13.4253
A07	39	275	282	13561071	13683671	0.00428	0.42801	49.5771	30.811	13.6837
A07	40	283	295	13703430	14040196	0.00858	0.858084	47.6809	31.6691	14.0402
A07	41	296	298	14054240	14054335	0.01291	1.29129	45.4129	32.9604	14.0543
A07	42	299	303	14166909	14317324	0.00428	0.42801	48.9751	33.3884	14.3173
A07	43	304	306	14317530	14327962	0.00859	0.859085	47.0789	34.2475	14.328
A07	44	307	311	14351673	14533681	0.00428	0.42801	48.9751	34.6755	14.5337
A07	45	312	312	14736159	14736159	0.00428	0.42801	48.6741	35.1035	14.7362
A07	46	313	319	14841439	14989658	0.01291	1.29129	44.51	36.3948	14.9897
A07	47	320	322	15013648	15051567	0.00859	0.859085	46.7779	37.2539	15.0516
A07	48	323	326	15359354	15452685	0.02161	2.16235	42.1933	39.4162	15.4527
A07	49	327	336	15468906	15685314	0.00428	0.42801	49.8781	39.8442	15.6853
A07	50	337	341	16160906	16691573	0.0129	1.29029	46.3157	41.1345	16.6916
A07	51	342	344	16711693	16711812	0.00428	0.42801	50.4802	41.5625	16.7118
A07	52	345	345	16934912	16934912	0.00428	0.42801	50.4802	41.9905	16.9349
A07	53	346	346	16936940	16936940	0.00432	0.432011	50.1829	42.4226	16.9369
A07	54	347	347	17326060	17326060	0.00873	0.873089	47.6959	43.2956	17.3261
A07	55	348	349	17326063	17330478	0.00436	0.436011	49.2836	43.7317	17.3305
A07	56	350	350	17407835	17407835	0.0044	0.440011	48.9864	44.1717	17.4078
A07	57	351	352	17489256	17490687	0.01336	1.33632	45.1572	45.508	17.4907
A07	58	353	364	17718762	18250266	0.0044	0.440011	49.2874	45.948	18.2503
A07	59	365	365	18250496	18250496	0.00428	0.42801	50.7812	46.376	18.2505
A07	60	366	367	18886932	18886934	0.00858	0.858084	48.8849	47.2341	18.8869
A07	61	368	370	18887227	18887344	0.00858	0.858084	48.8849	48.0922	18.8873
A07	62	371	375	18913617	19152097	0.00428	0.42801	50.7812	48.5202	19.1521
A07	63	376	378	19263662	19365247	0.00858	0.858084	48.8849	49.3783	19.3652
A07	64	379	379	19412837	19412837	0.00428	0.42801	50.7812	49.8063	19.4128
A07	65	380	382	19462791	19462988	0.00858	0.858084	48.8849	50.6644	19.463
A07	66	383	390	19535208	19626201	0.00428	0.42801	51.0822	51.0924	19.6262
A07	67	391	391	19702988	19702988	0.00428	0.42801	51.0822	51.5204	19.703
A07	68	392	394	19754447	19790302	0.00858	0.858084	49.4869	52.3785	19.7903
A07	69	395	406	19909908	20048325	0.01279	1.27928	48.1104	53.6577	20.0483
A07	70	407	413	20083196	20117658	0.00844	0.84408	50.3752	54.5018	20.1177
A07	71	414	414	20153874	20153874	0.00844	0.84408	50.3752	55.3459	20.1539
A07	72	415	418	20442559	20458064	0.00843	0.84308	50.9772	56.189	20.4581
A07	73	419	425	20573418	20765893	0.00843	0.84308	51.2782	57.0321	20.7659
A07	74	426	427	20813449	20813460	0.00425	0.42501	52.8847	57.4571	20.8135
A07	75	428	428	20954856	20954856	0.00436	0.436011	51.0897	57.8931	20.9549
A07	76	429	433	20969538	21122060	0.00436	0.436011	50.7887	58.3291	21.1221
A07	77	434	434	21138169	21138169	0.00844	0.84408	50.0742	59.1732	21.1382
A07	78	435	440	21175907	21379635	0.00421	0.42101	52.58	59.5942	21.3796
A07	79	441	445	21494542	21494674	0.01268	1.26827	48.7013	60.8625	21.4947
A07	80	446	451	21858861	21942659	0.00844	0.84408	50.6762	61.7065	21.9427
A07	81	452	453	21982615	21982730	0.00421	0.42101	52.881	62.1275	21.9827
A07	82	454	467	22108623	22355451	0.00844	0.84408	50.3752	62.9716	22.3555
A08	1	1	13	89410	2053890	0	0	0	0	2.05389
A08	2	14	14	2091268	2091268	0.00418	0.41801	51.6733	0.41801	2.09127
A08	3	15	16	2203264	2233357	0.00837	0.837078	49.7659	1.25509	2.23336
A08	4	17	19	2365329	2383071	0.00418	0.41801	51.9743	1.6731	2.38307
A08	5	20	45	2404323	2633962	0.00418	0.41801	52.2753	2.09111	2.63396
A08	6	46	50	3168659	3182836	0.00418	0.41801	52.2753	2.50912	3.18284
A08	7	51	108	3536325	5935449	0.01258	1.25827	48.0885	3.76738	5.93545
A08	8	109	120	5940843	6065877	0.00418	0.41801	51.6733	4.18539	6.06588
A08	9	121	139	6066150	7990898	0.00837	0.837078	49.4649	5.02247	7.9909
A08	10	140	140	8192933	8192933	0.00837	0.837078	49.1639	5.85955	8.19293
A08	11	141	157	8316349	8465756	0.00418	0.41801	51.0712	6.27756	8.46576
A08	12	158	163	8863511	8879927	0.00418	0.41801	51.3723	6.69557	8.87993
A08	13	164	175	8939383	9067333	0.00837	0.837078	49.4649	7.53265	9.06733
A08	14	176	178	9067652	9071220	0.00418	0.41801	51.6733	7.95066	9.07122
A08	15	179	181	9071310	9071330	0.00418	0.41801	51.9743	8.36867	9.07133
A08	16	182	182	9107348	9107348	0.00428	0.42801	50.7812	8.79668	9.10735
A08	17	183	184	9230277	9248267	0.272	30.491	4.86481	39.2877	9.24827
A08	18	185	196	9269471	9670055	0.00468	0.468014	46.6057	39.7557	9.67005
A08	19	197	198	9670070	9690684	0.0131	1.3103	46.9401	41.066	9.69068
A08	20	199	199	10139864	10139864	0.267	29.7862	5.25779	70.8522	10.1399
A08	21	200	200	10228353	10228353	0.0091	0.9101	46.2295	71.7623	10.2284
A08	22	201	203	10398903	10489057	0.00447	0.447012	48.693	72.2093	10.4891
A08	23	204	209	10489231	10774516	0.00425	0.42501	50.7775	72.6343	10.7745
A08	24	210	221	10797115	11483619	0.00418	0.41801	51.6733	73.0523	11.4836
A08	25	222	236	11518599	12429184	0.0168	1.68063	46.5613	74.7329	12.4292
A08	26	237	243	12507812	12750292	0.00837	0.837078	50.3679	75.57	12.7503
A08	27	244	244	13156559	13156559	0.00837	0.837078	50.0669	76.4071	13.1566
A08	28	245	245	13289533	13289533	0.00837	0.837078	49.7659	77.2442	13.2895
A08	29	246	247	13454092	13617887	0.00418	0.41801	51.6733	77.6622	13.6179
A08	30	248	250	13754341	13822764	0.00837	0.837078	49.4649	78.4993	13.8228
A08	31	251	257	13823213	13942904	0.01258	1.25827	47.7875	79.7575	13.9429
A08	32	258	258	14597900	14597900	0.021	2.10124	45.1466	81.8588	14.5979
A08	33	259	260	14946053	14946102	0.01257	1.25727	48.9914	83.116	14.9461
A08	34	261	261	14946253	14946253	0.01257	1.25727	48.6904	84.3733	14.9463
A08	35	262	262	14967191	14967191	0.00418	0.41801	51.9743	84.7913	14.9672
A08	36	263	267	15509116	15947246	0.01258	1.25827	47.7875	86.0496	15.9472
A08	37	268	285	16169738	16355509	0.01258	1.25827	47.1856	87.3078	16.3555
A08	38	286	288	16390293	16390335	0.01258	1.25827	47.4866	88.5661	16.3903
A08	39	289	290	16430035	16430044	0.00837	0.837078	49.4649	89.4032	16.43
A08	40	291	292	16545942	16546010	0.00844	0.84408	48.5692	90.2473	16.546
A08	41	293	298	16578439	16695125	0.00421	0.42101	50.1718	90.6683	16.6951
A08	42	299	307	16715911	16811117	0.00418	0.41801	50.4692	91.0863	16.8111
A08	43	308	309	16947906	17281235	0.00837	0.837078	48.5619	91.9234	17.2812
A08	44	310	314	17414684	17496529	0.00837	0.837078	48.2609	92.7604	17.4965
A08	45	315	315	18105125	18105125	0.02143	2.14431	42.4756	94.9047	18.1051
A08	46	316	334	18257635	18668234	0.00858	0.858084	47.6809	95.7628	18.6682
A08	47	335	336	18813958	18821532	0.00421	0.42101	50.4728	96.1838	18.8215
A08	48	337	337	18967505	18967505	0.00425	0.42501	49.8744	96.6089	18.9675
A08	49	338	338	19230265	19230265	0.0131	1.3103	44.2315	97.9192	19.2303
A08	50	339	341	19292331	19292530	0.00866	0.866087	46.4844	98.7852	19.2925
A08	51	342	342	19542611	19542611	0.03	3.00361	39.643	101.789	19.5426
A08	52	343	343	19747550	19747550	0.00425	0.42501	50.7775	102.214	19.7476
A08	53	344	348	19837622	19907560	0.00425	0.42501	51.0785	102.639	19.9076
A08	54	349	350	20092571	20092712	0.01268	1.26827	48.0994	103.907	20.0927
A08	55	351	353	20287709	20287730	0.00418	0.41801	52.2753	104.325	20.2877
A08	56	354	355	20372745	20385408	0.0168	1.68063	47.1631	106.006	20.3854
A08	57	356	357	20417352	20417356	0.00421	0.42101	53.182	106.427	20.4174
A08	58	358	358	20761966	20761966	0.03441	3.44645	41.4463	109.873	20.762
A08	59	359	359	21006434	21006434	0.02158	2.15934	44.9006	112.033	21.0064
A08	60	360	363	21010405	21010525	0.00428	0.42801	52.5873	112.461	21.0105
A08	61	364	377	21075676	21524157	0.01267	1.26727	49.6042	113.728	21.5242
A09	1	1	12	149929	1646021	0	0	0	0	1.64602
A09	2	13	13	1827215	1827215	0.0129	1.29029	47.2186	1.29029	1.82722
A09	3	14	22	1858854	2083379	0.00428	0.42801	50.4802	1.7183	2.08338
A09	4	23	31	2250705	2609040	0.01258	1.25827	48.0885	2.97656	2.60904
A09	5	32	32	2669410	2669410	0.00844	0.84408	49.7732	3.82064	2.66941
A09	6	33	35	2858703	2864256	0.0531	5.3301	34.044	9.15074	2.86426
A09	7	36	36	3107407	3107407	0.01291	1.29129	46.0148	10.442	3.10741
A09	8	37	41	3118809	3155507	0.00421	0.42101	51.0749	10.863	3.15551
A09	9	42	54	3155575	3442054	0.00837	0.837078	49.7659	11.7001	3.44205
A09	10	55	56	3512473	3575326	0.00418	0.41801	51.9743	12.1181	3.57533
A09	11	57	57	3885679	3885679	0.021	2.10124	44.8457	14.2194	3.88568
A09	12	58	66	3891558	4138324	0.00837	0.837078	50.0669	15.0564	4.13832
A09	13	67	71	4186635	4262595	0.00418	0.41801	51.9743	15.4745	4.2626
A09	14	72	76	4413201	4427511	0.00418	0.41801	51.9743	15.8925	4.42751
A09	15	77	82	4477515	4498461	0.0469	4.70383	36.9539	20.5963	4.49846
A09	16	83	85	4631640	4904372	0.00425	0.42501	50.7775	21.0213	4.90437
A09	17	86	86	4941647	4941647	0.01336	1.33632	44.8563	22.3576	4.94165
A09	18	87	88	4977773	4977803	0.161	16.6938	16.0344	39.0515	4.9778
A09	19	89	91	4985884	4985995	0.00421	0.42101	52.279	39.4725	4.98599
A09	20	92	95	4993954	5065106	0.00421	0.42101	52.279	39.8935	5.06511
A09	21	96	96	5206893	5206893	0.087	8.78943	25.0344	48.6829	5.20689
A09	22	97	98	5672202	5683574	0.01923	1.92395	39.271	50.6069	5.68357
A09	23	99	99	6015017	6015017	0.01	1.00013	42.3648	51.607	6.01502
A09	24	100	116	6027589	7222374	0.01386	1.38636	42.1947	52.9933	7.22237
A09	25	117	118	7572652	7597047	0.00844	0.84408	49.4722	53.8374	7.59705
A09	26	119	122	7787882	8400210	0.00425	0.42501	51.3796	54.2624	8.40021
A09	27	123	132	8632154	9343953	0.0171	1.71067	45.6878	55.9731	9.34395
A09	28	133	134	9550178	9634012	0.00837	0.837078	50.0669	56.8102	9.63401
A09	29	135	138	9634028	9635470	0.00418	0.41801	52.2753	57.2282	9.63547
A09	30	139	139	9864103	9864103	0.00421	0.42101	51.6769	57.6492	9.8641
A09	31	140	142	10060096	10181265	0.00425	0.42501	51.3796	58.0742	10.1813
A09	32	143	248	10356622	11722497	0.0389	3.89788	38.2239	61.9721	11.7225
A09	33	249	249	11722561	11722561	0.00837	0.837078	50.0669	62.8092	11.7226
A09	34	250	259	11731368	12091075	0.021	2.10124	46.0491	64.9104	12.0911
A09	35	260	271	12140228	12795283	0.00417	0.41701	54.0815	65.3274	12.7953
A09	36	272	272	13004574	13004574	0.03	3.00361	41.7473	68.331	13.0046
A09	37	273	288	13254567	14321464	0.03	3.00361	40.5449	71.3346	14.3215
A09	38	289	290	14333414	14333431	0.03	3.00361	41.971	74.3382	14.3334
A09	39	291	291	14333451	14333451	0.00417	0.41701	52.5763	74.7552	14.3335
A09	40	292	301	14333543	14511920	0.00417	0.41701	52.5763	75.1723	14.5119
A09	41	302	316	15012164	15335564	0.00837	0.837078	50.3679	76.0093	15.3356
A09	42	317	326	15420804	15807470	0.00837	0.837078	50.0669	76.8464	15.8075
A09	43	327	337	15835855	16242221	0.00418	0.41801	51.9743	77.2644	16.2422
A09	44	338	338	16242917	16242917	0.00851	0.851082	49.1785	78.1155	16.2429
A09	45	339	340	16918098	16918161	0.0171	1.71067	45.6878	79.8262	16.9182
A09	46	341	373	17142257	19581655	0.00421	0.42101	51.6769	80.2472	19.5817
A09	47	374	395	19638241	19810735	0.00418	0.41801	51.6733	80.6652	19.8107
A09	48	396	456	19845930	20750791	0.00837	0.837078	49.7659	81.5023	20.7508
A09	49	457	457	20896889	20896889	0.00418	0.41801	52.2753	81.9203	20.8969
A09	50	458	464	20919062	20936104	0.00417	0.41701	52.5763	82.3373	20.9361
A09	51	465	471	21415437	21624143	0.00417	0.41701	52.8774	82.7543	21.6241
A09	52	472	517	21792268	22498860	0.00417	0.41701	53.1784	83.1713	22.4989
A09	53	518	519	22768843	22819587	0.00836	0.836078	51.5719	84.0074	22.8196
A09	54	520	520	22819802	22819802	0.00836	0.836078	51.8729	84.8435	22.8198
A09	55	521	523	22964862	22966625	0.00417	0.41701	54.0815	85.2605	22.9666
A09	56	524	525	23248508	23278245	0.00851	0.851082	50.9845	86.1116	23.2782
A09	57	526	533	23698116	23722399	0.01278	1.27828	49.0133	87.3898	23.7224
A09	58	534	539	23749049	23987996	0.00417	0.41701	53.4794	87.8068	23.988
A09	59	540	541	23988406	24268090	0.00836	0.836078	51.8729	88.6429	24.2681
A09	60	542	542	24268147	24268147	0.00424	0.42401	53.4867	89.0669	24.2681
A09	61	543	543	24290972	24290972	0.00424	0.42401	53.4867	89.4909	24.291
A09	62	544	544	24424984	24424984	0.00843	0.84308	51.5792	90.334	24.425
A09	63	545	547	24550976	24587996	0.01267	1.26727	49.9052	91.6013	24.588
A09	64	548	556	24905647	25835914	0.02526	2.52815	45.9271	94.1294	25.8359
A09	65	557	575	26605792	27220941	0.021	2.10124	47.2524	96.2307	27.2209
A09	66	576	578	27619329	27706263	0.00417	0.41701	54.0815	96.6477	27.7063
A09	67	579	579	27751345	27751345	0.00417	0.41701	53.7804	97.0647	27.7513
A09	68	580	581	27987012	27987118	0.01257	1.25727	49.5933	98.322	27.9871
A09	69	582	582	28032679	28032679	0.00417	0.41701	53.4794	98.739	28.0327
A09	70	583	583	28196807	28196807	0.00836	0.836078	51.8729	99.5751	28.1968
A09	71	584	587	28512681	28623318	0.01268	1.26827	49.3032	100.843	28.6233
A09	72	588	588	28641818	28641818	0.00421	0.42101	53.483	101.264	28.6418
A09	73	589	589	28868470	28868470	0.00421	0.42101	53.182	101.685	28.8685
A09	74	590	590	29416595	29416595	0.01694	1.69465	46.8768	103.38	29.4166
A09	75	591	591	29425676	29425676	0.00421	0.42101	51.9779	103.801	29.4257
A09	76	592	592	29494604	29494604	0.00421	0.42101	52.279	104.222	29.4946
A09	77	593	594	29645777	29688191	0.00417	0.41701	52.8774	104.639	29.6882
A09	78	595	611	29920054	30384034	0.0168	1.68063	46.8622	106.32	30.384
A09	79	612	612	30671947	30671947	0.00844	0.84408	49.4722	107.164	30.6719
A09	80	613	614	30841733	30841764	0.01695	1.69565	45.6732	108.859	30.8418
A09	81	615	622	30928412	31421237	0.00837	0.837078	49.1639	109.696	31.4212
A09	82	623	627	31691502	31862280	0.01681	1.68163	45.9595	111.378	31.8623
A09	83	628	628	32191736	32191736	0.01291	1.29129	45.7138	112.669	32.1917
A09	84	629	636	32216128	32410868	0.00866	0.866087	47.3874	113.535	32.4109
A09	85	637	637	32627466	32627466	0.01269	1.26927	47.1965	114.805	32.6275
A09	86	638	640	32878051	32902883	0.00418	0.41801	51.9743	115.223	32.9029
A09	87	641	641	33224466	33224466	0.00421	0.42101	51.6769	115.644	33.2245
A09	88	642	643	33888158	33888191	0.01724	1.72468	45.4017	117.368	33.8882
A09	89	644	644	33888242	33888242	0.00428	0.42801	51.6843	117.796	33.8882
A09	90	645	646	34245633	34454910	0.00851	0.851082	50.3825	118.648	34.4549
A09	91	647	648	34753663	34770071	0.00836	0.836078	51.2709	119.484	34.7701
A09	92	649	660	34794907	37084137	0.00836	0.836078	51.5719	120.32	37.0841
A10	1	1	21	107830	1639182	0	0	0	0	1.63918
A10	2	22	26	1866690	1884747	0.00421	0.42101	52.881	0.42101	1.88475
A10	3	27	29	2148392	2239279	0.0046	0.460013	47.5007	0.881023	2.23928
A10	4	30	31	2471837	2471874	0.02557	2.55923	35.6378	3.44026	2.47187
A10	5	32	44	2899205	3261936	0.36881	47.2619	1.43941	50.7022	3.26194
A10	6	45	46	3262129	3262162	0.00873	0.873089	48.2979	51.5753	3.26216
A10	7	47	48	3337550	3337551	0.13	13.3054	15.0585	64.8807	3.33755
A10	8	49	49	3337614	3337614	0.01576	1.57652	35.4387	66.4572	3.33761
A10	9	50	50	3827344	3827344	0.11909	12.1422	16.6819	78.5994	3.82734
A10	10	51	59	3893865	4778775	0.00843	0.84308	51.2782	79.4425	4.77878
A10	11	60	61	5302817	5344375	0.06	6.02905	34.7537	85.4716	5.34438
A10	12	62	66	5344471	6119387	0.00417	0.41701	53.1784	85.8886	6.11939
A10	13	67	67	6750712	6750712	0.01257	1.25727	49.2923	87.1458	6.75071
A10	14	68	71	7038629	7169278	0.00417	0.41701	52.8774	87.5628	7.16928
A10	15	72	72	7175933	7175933	0.00417	0.41701	52.5763	87.9798	7.17593
A10	16	73	73	7176015	7176015	0.00418	0.41801	52.2753	88.3979	7.17601
A10	17	74	100	7260642	7758274	0.01681	1.68163	45.9595	90.0795	7.75827
A10	18	101	109	7805803	7862035	0.01258	1.25827	47.7875	91.3378	7.86203
A10	19	110	110	7882203	7882203	0.00418	0.41801	51.6733	91.7558	7.8822
A10	20	111	116	8195035	8433448	0.00837	0.837078	49.1639	92.5928	8.43345
A10	21	117	117	8433498	8433498	0.00421	0.42101	50.1718	93.0139	8.4335
A10	22	118	119	8556129	8561466	0.00844	0.84408	47.9672	93.8579	8.56147
A10	23	120	121	8572053	8672891	0.00418	0.41801	50.1682	94.2759	8.67289
A10	24	122	132	8786382	9168342	0.00418	0.41801	50.1682	94.694	9.16834
A10	25	133	139	10271485	10412089	0.06	6.02905	31.7109	100.723	10.4121
A10	26	140	142	10787040	10787199	0.01681	1.68163	45.3577	102.405	10.7872
A10	27	143	146	10938527	11143427	0.00837	0.837078	49.1639	103.242	11.1434
A10	28	147	148	11278452	11278464	0.00418	0.41801	51.0712	103.66	11.2785
A10	29	149	150	11348782	11376358	0.013	1.30029	46.026	104.96	11.3764
A10	30	151	152	11376509	11397601	0.00456	0.456013	46.8947	105.416	11.3976
A10	31	153	153	11487979	11487979	0.40135	55.3079	0.711543	160.724	11.488
A10	32	154	183	11489880	12783099	0.01738	1.7387	45.1157	162.463	12.7831
A10	33	184	184	12843895	12843895	0.48937	113.335	0.009238	275.797	12.8439
A10	34	185	188	12879600	12907560	0.02276	2.27757	41.7059	278.075	12.9076
A10	35	189	189	12970929	12970929	0.00421	0.42101	50.7738	278.496	12.9709
A10	36	190	193	13185334	13190230	0.00418	0.41801	50.7702	278.914	13.1902
A10	37	194	195	13337118	13337122	0.00421	0.42101	49.8708	279.335	13.3371
A10	38	196	196	13375887	13375887	0.00425	0.42501	49.5734	279.76	13.3759
A10	39	197	197	13454144	13454144	0.00851	0.851082	47.9745	280.611	13.4541
A10	40	198	200	13818836	13851659	0.03	3.00361	40.8198	283.615	13.8517
A10	41	201	203	13972601	13980499	0.00418	0.41801	51.9743	284.033	13.9805
A10	42	204	204	14162390	14162390	0.0129	1.29029	46.9176	285.323	14.1624
A10	43	205	205	14771139	14771139	0.044	4.41141	36.6295	289.734	14.7711
A10	44	206	207	14802535	14802539	0.00421	0.42101	51.9779	290.155	14.8025
A10	45	208	243	14865531	16450515	0.01694	1.69465	46.275	291.85	16.4505
A10	46	244	244	16536330	16536330	0.02552	2.55422	43.2422	294.404	16.5363
A10	47	245	246	16537284	16537297	0.00421	0.42101	51.6769	294.825	16.5373
A10	48	247	256	16646039	16764669	0.02554	2.55622	42.34	297.381	16.7647
A10	49	257	263	16830331	16845523	0.01258	1.25827	46.8847	298.64	16.8455
A10	50	264	267	16953407	16995532	0.01258	1.25827	47.1856	299.898	16.9955
A10	51	268	272	16995645	17145845	0.00418	0.41801	51.0712	300.316	17.1458
A10	52	273	273	17201235	17201235	0.00421	0.42101	50.7738	300.737	17.2012
A10	53	274	275	17204619	17204623	0.00421	0.42101	51.0749	301.158	17.2046
A10	54	276	276	17239350	17239350	0.01269	1.26927	47.1965	302.427	17.2394
A10	55	277	288	17239461	17559791	0.00418	0.41801	51.9743	302.845	17.5598
